# Supplementary material for: Skeletal muscle loss is an independent negative prognostic factor in patients with advanced lower rectal cancer treated with neoadjuvant chemoradiotherapy
Source: PLoS One. 2018 Apr 9;13(4):e0195406. doi: 10.1371/journal.pone.0195406 (PMC5890989; doi:10.1371/journal.pone.0195406)
Supplement: S1 Table — (XLS) [file pone.0195406.s001.xls]

## Sheet: S1 Table
Sex	Age	Age > 60	Height(m)	Body weight（kg）	BMI	BMI≥ 25 kg/m2	SMI before chemoradiotherapy (cm2/m2)	Low skeletal muscle mass	Tumor distance from AV (mm)	Tumor distance from AV< 50 (mm)	Pretreatment CEA≥5(ng/ml)	Pretreatment CA19-9≥ 37 (ng/ml)	Cell differentiation other than well/moderate	Clinical stage III	Laparoscopic surgery	Operating time ≥ 360(min)	Estimated blood loss ≥100 (ml)	Any complications	Clavien-Dindo≥IIIa	Tumor regression grade≥ III	Pathological Stage III	Adjuvant chemotherapy	OS (year)	OS alive:1, death:0	RFS (year)	RFS no recurrence：１, recurrence：0
M	67	Yes	1.58	52.5	21.0303	No	51.7145	No	50	No	No	No	No	Yes	No	Yes	Yes	Yes	Yes	No	Yes	No	11.2685	1	0.876712	0
M	56	No	1.64	57	21.1927	No	48.4459	No	30	Yes	No	No	No	Yes	No	No	Yes	Yes	No	Yes	Yes	No	9.86849	1	9.86849	1
M	68	Yes	1.63	62	23.3355	No	52.693	No	50	No	No	No	Yes	Yes	No	Yes	Yes	No	No	No	Yes	No	2.33699	0	0.665753	0
M	70	Yes	1.6	54	21.0938	No	45.9375	No	10	Yes	Yes	No	No	Yes	No	No	Yes	No	No	No	Yes	Yes	3.19726	0	1.70137	0
F	64	Yes	1.55	67.9	28.2622	Yes	56.6909	No	30	Yes	No	No	No	Yes	No	Yes	Yes	No	No	No	No	No	8.53699	1	8.53699	1
M	65	Yes	1.65	62.8	23.067	No	49.7337	No	20	Yes	Yes	No	Yes	Yes	No	No	Yes	Yes	Yes	No	No	No	9.38356	0	9.38356	1
M	47	No	1.68	106.6	37.7693	Yes	66.3265	No	50	No	Yes	No	No	Yes	No	Yes	Yes	No	No	No	Yes	Yes	4.93973	0	1.38904	0
F	42	No	1.52	48.3	20.9055	No	45.8795	No	20	Yes	No	No	Yes	Yes	Yes	No	Yes	No	No	Yes	No	No	10.2877	1	10.2877	1
M	74	Yes	1.58	52.4	20.9902	No	50.0681	No	50	No	Yes	Yes	No	No	No	Yes	Yes	Yes	No	Yes	No	No	9.53699	1	3.90685	0
M	65	Yes	1.7	76.4	26.436	Yes	48.3564	No	10	Yes	Yes	No	No	Yes	No	Yes	Yes	Yes	No	No	Yes	No	6.95068	1	0.589041	0
M	49	No	1.73	60.5	20.2145	No	52.0599	No	40	Yes	Yes	No	No	Yes	No	Yes	Yes	No	No	No	Yes	No	1.92877	0	0.334247	0
M	58	No	1.68	68.4	24.2347	No	53.7628	No	20	Yes	No	No	No	No	Yes	No	Yes	No	No	No	No	No	5.62192	1	5.62192	1
M	61	Yes	1.71	76.6	26.1961	Yes	55.2409	No	60	No	No	No	No	Yes	No	No	Yes	Yes	No	No	No	No	6.29589	1	6.29589	1
M	67	Yes	1.7	69.1	23.91	No	46.0761	No	40	Yes	Yes	Yes	No	Yes	Yes	No	No	No	No	Yes	No	No	5.61644	1	5.61644	1
F	66	Yes	1.53	54	23.0681	No	37.5454	No	20	Yes	No	No	Yes	No	Yes	No	No	Yes	No	Yes	No	No	10.1397	1	1.07123	0
M	64	Yes	1.67	61.5	22.0517	No	51.6727	No	40	Yes	Yes	No	No	Yes	No	Yes	Yes	No	No	No	Yes	No	4.75068	1	4.75068	1
M	58	No	1.55	66	27.4714	Yes	60.6368	No	30	Yes	No	No	No	Yes	Yes	No	Yes	No	No	Yes	No	No	8.92877	1	8.92877	1
M	56	No	1.69	79.7	27.9052	Yes	49.6236	No	20	Yes	No	No	No	Yes	Yes	No	Yes	No	No	No	No	No	9.25479	1	7.98356	1
F	74	Yes	1.49	51.4	23.1521	No	36.4083	No	20	Yes	Yes	No	No	No	Yes	No	Yes	Yes	No	Yes	No	No	5.98904	1	5.98904	1
M	60	No	1.7	82.2	28.4429	Yes	52.1799	No	30	Yes	No	No	No	Yes	Yes	No	No	No	No	No	No	No	6.72329	1	5.06575	0
M	54	No	1.64	55.5	20.635	No	47.4048	No	20	Yes	Yes	No	No	No	Yes	No	No	Yes	No	Yes	No	No	9.45753	1	7.32877	1
M	65	Yes	1.63	59	22.2063	No	46.8215	No	50	No	No	No	No	Yes	No	No	Yes	No	No	Yes	Yes	Yes	7.51781	1	7.51781	1
M	66	Yes	1.58	54.3	21.7513	No	49.1508	No	50	No	No	No	No	No	No	No	Yes	No	No	No	No	Yes	5.95342	1	5.95342	1
M	49	No	1.65	64.5	23.6915	No	49.8806	No	30	Yes	Yes	No	No	Yes	Yes	No	Yes	Yes	Yes	Yes	No	No	5.8	1	5.8	1
M	64	Yes	1.7	70.1	24.2561	No	50.6228	No	30	Yes	Yes	No	No	Yes	Yes	Yes	No	No	No	Yes	No	No	5.19452	1	5.19452	1
M	65	Yes	1.66	59.5	21.5924	No	45.6888	No	40	Yes	Yes	No	No	Yes	Yes	No	No	Yes	No	No	No	No	5.73699	1	5.73699	1
F	68	Yes	1.6	53.6	20.9375	No	40.7812	No	50	No	No	No	No	Yes	No	No	Yes	No	No	No	Yes	Yes	5.61918	1	5.61918	1
F	52	No	1.66	64.5	23.4069	No	39.8098	No	40	Yes	Yes	Yes	No	Yes	Yes	No	No	Yes	No	No	Yes	Yes	2.10411	0	0.424658	0
F	62	Yes	1.48	47.1	21.5029	No	40.3123	No	30	Yes	No	Yes	No	Yes	Yes	No	No	No	No	No	Yes	Yes	7.83288	1	7.83288	1
M	63	Yes	1.69	83.3	29.1656	Yes	54.1298	No	40	Yes	No	No	No	No	Yes	Yes	No	No	No	Yes	No	No	5.4274	1	5.4274	1
M	61	Yes	1.65	71	26.079	Yes	56.1249	No	40	Yes	Yes	No	No	Yes	No	Yes	Yes	Yes	Yes	No	No	No	8.0137	1	8.0137	1
F	65	Yes	1.59	66.6	26.3439	Yes	41.4936	No	50	No	No	Yes	No	Yes	Yes	No	No	No	No	Yes	No	No	5.41918	1	5.41918	1
M	72	Yes	1.61	66.3	25.5777	Yes	50.9625	No	80	No	No	No	No	No	No	No	Yes	No	No	No	No	No	7.76164	1	6.49315	1
M	58	No	1.71	65.4	22.3659	No	46.5442	No	40	Yes	Yes	No	No	No	Yes	No	No	No	No	No	No	No	6.58904	1	6.56712	1
M	57	No	1.69	67.2	23.5286	No	48.0725	No	40	Yes	Yes	No	No	Yes	Yes	Yes	No	No	No	No	Yes	Yes	5.27945	1	5.27945	1
M	61	Yes	1.62	67.5	25.7202	Yes	57.3464	No	70	No	Yes	No	No	No	Yes	Yes	No	No	No	No	No	No	5.47671	1	5.47671	1
M	58	No	1.66	68.9	25.0036	Yes	50.1161	No	40	Yes	No	No	No	Yes	Yes	Yes	Yes	No	No	Yes	No	No	5.36986	1	5.36986	1
M	48	No	1.73	60.6	20.2479	No	46.5769	No	20	Yes	No	No	No	Yes	No	No	Yes	Yes	No	No	Yes	Yes	0.465753	1	0.465753	1
M	54	No	1.78	88.1	27.8058	Yes	51.4771	No	40	Yes	No	No	No	Yes	No	No	Yes	Yes	No	No	Yes	Yes	4.80274	1	4.80274	1
M	37	No	1.7	81.8	28.3045	Yes	55.6747	No	20	Yes	No	Yes	No	No	Yes	No	Yes	No	No	No	Yes	Yes	5.38082	1	5.38082	1
M	56	No	1.52	58	25.1039	Yes	48.866	No	40	Yes	Yes	Yes	No	Yes	Yes	Yes	No	No	No	No	No	No	8.03562	1	7.00822	1
F	58	No	1.43	62.5	30.5638	Yes	44.4521	No	50	No	No	No	No	Yes	No	No	Yes	Yes	Yes	No	Yes	Yes	4.74247	0	1.76164	0
F	49	No	1.56	52.5	21.573	No	42.9816	No	40	Yes	No	No	No	Yes	No	No	Yes	No	No	No	Yes	Yes	7.01096	1	7.01096	1
F	72	Yes	1.48	57.3	26.1596	Yes	48.0734	No	20	Yes	No	No	No	Yes	Yes	Yes	Yes	Yes	No	No	Yes	Yes	4.47397	1	4.47397	1
M	47	No	1.7	71.4	24.7059	No	57.1626	No	40	Yes	No	No	No	Yes	Yes	No	No	No	No	No	Yes	Yes	6.73151	1	0.761644	0
M	58	No	1.8	78	24.0741	No	45.1543	No	60	No	Yes	No	No	Yes	Yes	No	No	No	No	No	No	No	5.28767	1	5.28767	1
F	65	Yes	1.49	62.7	28.242	Yes	43.5116	No	10	Yes	Yes	No	No	Yes	Yes	Yes	No	Yes	No	No	Yes	Yes	6.3726	1	6.3726	1
M	61	Yes	1.71	75.1	25.6831	Yes	56.838	No	70	No	No	No	No	Yes	Yes	Yes	No	No	No	No	Yes	Yes	4.82466	1	4.82466	1
M	64	Yes	1.64	62.4	23.2005	No	54.9152	No	30	Yes	Yes	No	No	No	Yes	Yes	Yes	No	No	No	No	No	7.01096	1	6.52329	1
M	63	Yes	1.56	52.8	21.6963	No	45.0362	No	60	No	No	No	No	Yes	Yes	No	No	No	No	No	No	No	5.28493	1	5.25479	1
M	71	Yes	1.7	70.5	24.3945	No	45.8131	No	30	Yes	No	No	No	No	Yes	Yes	Yes	No	No	Yes	No	No	6.5726	1	6.5726	1
M	72	Yes	1.68	69.7	24.6953	No	45.8121	No	60	No	No	No	No	Yes	Yes	No	No	No	No	No	No	No	6.69041	1	6.69041	1
M	49	No	1.69	72	25.2092	Yes	69.2203	No	10	Yes	Yes	No	No	Yes	Yes	No	Yes	Yes	No	No	Yes	Yes	6.49315	1	3.73151	0
F	71	Yes	1.58	46.9	18.7871	No	42.341	No	60	No	Yes	No	No	No	Yes	No	No	Yes	Yes	No	No	No	5.09041	1	5.09041	1
M	53	No	1.7	87.8	30.3806	Yes	57.8547	No	20	Yes	No	No	No	No	Yes	Yes	Yes	Yes	No	No	No	No	5.19726	0	2.35616	0
M	61	Yes	1.7	74.5	25.7785	Yes	49.2734	No	15	Yes	No	No	No	Yes	Yes	Yes	Yes	Yes	No	No	Yes	Yes	6.59726	1	5.05479	1
M	63	Yes	1.66	56.3	20.4311	No	48.592	No	60	No	No	No	No	No	Yes	No	No	No	No	No	No	No	6.01644	1	6.01644	1
F	60	No	1.48	39.1	17.8506	No	37.1165	No	50	No	Yes	No	No	Yes	No	No	No	No	No	No	Yes	Yes	6.03562	1	6.03562	1
F	60	No	1.5	55.1	24.4889	No	36.5333	No	40	Yes	No	No	No	Yes	Yes	No	No	No	No	Yes	Yes	Yes	5.18904	1	5.18904	1
M	53	No	1.7	72	24.9135	No	60.692	No	10	Yes	No	No	No	No	Yes	No	No	Yes	No	No	No	No	4.37534	1	4.37534	1
F	64	Yes	1.55	51	21.2279	No	39.001	No	10	Yes	No	Yes	Yes	No	Yes	No	Yes	Yes	No	No	No	No	2.63836	0	1.99452	0
M	53	No	1.75	71.1	23.2163	No	50.7755	No	50	No	Yes	Yes	Yes	No	Yes	No	No	No	No	No	No	Yes	5.26027	1	5.26027	1
F	60	No	1.51	90	39.472	Yes	59.7781	No	20	Yes	Yes	No	No	No	Yes	No	No	Yes	No	No	No	No	6.24932	1	6.24932	1
M	61	Yes	1.68	68	24.093	No	52.4731	No	60	No	Yes	No	No	Yes	Yes	Yes	No	Yes	Yes	No	Yes	Yes	6.10959	1	6.10959	1
M	61	Yes	1.7	82.9	28.6851	Yes	68.2699	No	70	No	Yes	No	No	Yes	Yes	No	No	No	No	No	Yes	Yes	5.08219	0	1.22466	0
M	61	Yes	1.66	75.2	27.2899	Yes	48.5194	No	20	Yes	Yes	No	No	Yes	Yes	Yes	Yes	Yes	Yes	No	Yes	No	4.21096	1	1.93151	0
M	63	Yes	1.84	81	23.9249	No	46.5501	No	30	Yes	No	No	No	Yes	Yes	No	No	Yes	Yes	No	No	No	6.01918	1	6.01918	1
M	63	Yes	1.71	66.1	22.6052	No	46.2706	No	40	Yes	No	Yes	No	Yes	Yes	No	No	No	No	No	Yes	Yes	5.01918	1	5.01918	1
F	51	No	1.79	65.7	20.505	No	45.629	No	25	Yes	Yes	No	No	No	Yes	No	No	No	No	No	No	No	7.01644	1	6.01918	1
M	47	No	1.67	72.4	25.9601	Yes	57.4061	No	50	No	No	No	No	Yes	Yes	Yes	No	No	No	No	No	Yes	6.15342	1	6.15342	1
F	58	No	1.61	57.6	22.2214	No	35.7239	No	70	No	No	No	No	Yes	No	No	No	No	No	No	No	Yes	7.05205	1	6.03562	1
M	61	Yes	1.64	65.2	24.2415	No	46.624	No	70	No	No	No	Yes	Yes	Yes	No	Yes	No	No	Yes	No	No	6.03836	1	6.03836	1
F	67	Yes	1.49	40.9	18.4226	No	36.5749	No	50	No	Yes	Yes	No	Yes	No	No	Yes	No	No	No	Yes	Yes	5.75616	1	5.75616	1
M	41	No	1.66	66.3	24.0601	No	50.9871	No	70	No	Yes	No	No	Yes	Yes	No	No	No	No	No	No	Yes	6.03562	1	6.03562	1
M	75	Yes	1.6	54.5	21.2891	No	49.4922	No	80	No	No	Yes	No	Yes	Yes	No	No	No	No	No	Yes	Yes	6.60822	1	1.50411	0
F	55	No	1.61	57.9	22.3371	No	41.1635	No	70	No	No	No	No	Yes	Yes	No	No	No	No	No	Yes	Yes	3.75342	1	3.75342	1
M	45	No	1.73	58.1	19.4126	No	51.2546	No	60	No	No	No	No	No	Yes	No	No	No	No	No	No	No	6.70959	1	5.59726	1
M	37	No	1.67	64.2	23.0198	No	68.2348	No	70	No	Yes	No	No	Yes	Yes	No	Yes	No	No	No	Yes	Yes	5.70685	1	5.70685	1
F	63	Yes	1.45	60.3	28.6801	Yes	57.17	No	20	Yes	No	No	Yes	Yes	Yes	No	Yes	No	No	No	Yes	Yes	5.46575	1	5.46575	1
M	35	No	1.73	71.1	23.7562	No	51.1544	No	30	Yes	No	No	No	Yes	Yes	Yes	No	No	No	No	Yes	Yes	5.83288	1	5.83288	1
M	53	No	1.79	87.5	27.3088	Yes	45.6915	No	30	Yes	No	No	No	Yes	Yes	No	No	No	No	No	No	Yes	5.43836	1	0.471233	0
M	59	No	1.66	60.4	21.919	No	46.9952	No	50	No	Yes	No	No	No	Yes	Yes	Yes	No	No	No	No	No	5.78082	1	2.26027	0
M	34	No	1.75	96.5	31.5102	Yes	60.0163	No	50	No	No	No	No	No	Yes	No	No	No	No	No	No	No	5.32055	1	5.32055	1
F	66	Yes	1.43	38.1	18.6317	No	36.8722	No	50	No	No	No	No	Yes	No	No	No	No	No	No	Yes	Yes	5.73699	1	4.53973	0
M	48	No	1.7	69.9	24.1869	No	45.917	No	40	Yes	Yes	No	No	No	Yes	Yes	Yes	No	No	No	No	No	6.10959	1	5.63014	1
M	62	Yes	1.74	73.4	24.2436	No	46.5385	No	80	No	No	No	No	No	Yes	No	No	No	No	No	No	Yes	5.32329	1	5.32329	1
M	52	No	1.76	77.4	24.9871	No	51.0395	No	50	No	Yes	No	No	Yes	Yes	No	Yes	No	No	No	No	Yes	6.53151	1	5.45753	1
M	67	Yes	1.67	77.5	27.7887	Yes	55.685	No	40	Yes	No	No	No	No	Yes	No	No	Yes	No	No	No	No	5.00822	1	5.00822	1
M	60	No	1.62	60.2	22.9386	No	45.4199	No	20	Yes	No	No	No	Yes	Yes	Yes	No	Yes	No	No	Yes	No	4.12877	1	4.12877	1
M	36	No	1.64	55.7	20.7094	No	46.6612	No	20	Yes	No	No	No	Yes	Yes	No	No	No	No	No	Yes	Yes	5.04658	1	5.04658	1
F	72	Yes	1.47	56.9	26.3316	Yes	34.0136	No	60	No	Yes	No	No	No	Yes	No	No	No	No	No	Yes	No	3.29041	1	0.134247	0
F	65	Yes	1.58	49.2	19.7084	No	38.1349	No	20	Yes	No	No	Yes	No	Yes	No	No	No	No	No	No	No	5.16986	1	5.16986	1
F	57	No	1.7	65.2	22.5606	No	37.8893	No	20	Yes	No	No	No	Yes	Yes	Yes	No	No	No	No	Yes	Yes	5.0411	1	5.0411	1
F	58	No	1.57	41.7	16.9175	No	38.8657	No	60	No	No	No	Yes	Yes	Yes	Yes	No	No	No	No	Yes	Yes	5.12603	1	5.12603	1
F	67	Yes	1.52	55.7	24.1084	No	35.8812	No	10	Yes	No	No	No	Yes	Yes	No	No	No	No	No	Yes	Yes	4.78356	1	4.78356	1
M	49	No	1.58	61.5	24.6355	No	54.3583	No	50	No	No	No	No	Yes	Yes	No	No	No	No	No	No	Yes	4.72055	1	4.72055	1
F	40	No	1.51	62.6	27.4549	Yes	49.9978	No	40	Yes	No	No	No	Yes	Yes	No	No	No	No	Yes	No	No	4.72055	1	4.72055	1
M	37	No	1.65	57.1	20.9734	No	55.7943	No	60	No	Yes	No	No	No	Yes	No	No	No	No	Yes	No	No	5.49041	1	4.47397	1
M	71	Yes	1.66	72.4	26.2738	Yes	50.479	No	20	Yes	No	No	No	Yes	Yes	No	No	Yes	No	No	Yes	Yes	4.6274	1	0.717808	0
M	42	No	1.69	68	23.8087	No	49.0529	No	60	No	No	No	No	No	Yes	No	No	No	No	No	No	No	5.06575	1	4.49041	1
M	50	No	1.72	73	24.6755	No	48.7764	No	70	No	No	No	No	Yes	Yes	No	No	No	No	No	No	Yes	5.20548	1	4.16438	1
M	62	Yes	1.68	64.5	22.8529	No	51.3039	No	70	No	Yes	Yes	No	Yes	Yes	Yes	Yes	No	No	No	Yes	Yes	4.29315	1	4.29315	1
M	53	No	1.62	67	25.5296	Yes	56.7368	No	40	Yes	No	No	No	Yes	Yes	No	Yes	Yes	No	No	No	No	4.04384	1	4.04384	1
F	61	Yes	1.47	61.6	28.5066	Yes	49.7478	No	40	Yes	No	No	No	Yes	Yes	No	No	No	No	No	Yes	Yes	3.98356	1	3.98356	1
M	45	No	1.76	69.7	22.5013	No	47.2624	No	50	No	No	No	No	Yes	Yes	No	No	No	No	No	No	Yes	4.04384	1	4.04384	1
M	32	No	1.75	62.9	20.5388	No	48.098	No	80	No	Yes	No	No	Yes	Yes	No	No	No	No	Yes	No	Yes	3.77808	1	3.77808	1
F	52	No	1.61	50	19.2894	No	37.1128	No	55	No	Yes	No	No	Yes	Yes	No	No	No	No	No	No	Yes	4.03014	1	4.03014	1
M	45	No	1.7	56.7	19.6194	No	42.2215	Yes	50	No	No	No	No	No	No	No	Yes	Yes	No	No	No	No	7.4137	1	7.4137	1
M	66	Yes	1.66	46.6	16.911	No	36.7579	Yes	40	Yes	Yes	No	No	No	No	No	Yes	No	No	Yes	No	No	0.90137	0	0.90137	1
M	51	No	1.72	57.1	19.301	No	41.8469	Yes	60	No	Yes	No	No	No	No	No	Yes	Yes	No	Yes	No	No	6.08767	1	6.08767	1
M	64	Yes	1.65	69.8	25.6382	Yes	41.2489	Yes	20	Yes	Yes	No	No	Yes	No	No	Yes	Yes	No	No	No	No	5.37808	1	5.37808	1
M	51	No	1.77	74.6	23.8118	No	44.9105	Yes	20	Yes	Yes	No	No	Yes	No	No	Yes	No	No	No	Yes	Yes	8.04384	1	2.32877	0
M	69	Yes	1.72	60.9	20.5855	No	38.6696	Yes	40	Yes	Yes	No	No	Yes	Yes	No	No	No	No	No	Yes	Yes	6.05205	1	6.05205	1
M	66	Yes	1.68	60.7	21.5065	No	41.1706	Yes	20	Yes	No	No	No	Yes	Yes	No	No	Yes	No	No	Yes	Yes	6.1589	1	0.912329	0
M	74	Yes	1.54	39.1	16.4868	No	37.5696	Yes	50	No	Yes	Yes	No	Yes	Yes	No	No	No	No	No	No	No	3.07671	0	1.11233	0
M	60	No	1.77	66.5	21.2263	No	44.9743	Yes	20	Yes	Yes	No	No	No	No	No	Yes	No	No	No	No	No	6.94521	1	6.94521	1
F	59	No	1.53	37.5	16.0195	No	30.8428	Yes	20	Yes	No	No	Yes	Yes	No	No	Yes	No	No	No	No	No	4.4274	1	4.4274	1
F	81	Yes	1.63	64.4	24.2388	No	29.0941	Yes	30	Yes	Yes	Yes	Yes	Yes	No	Yes	Yes	Yes	No	No	Yes	No	6.69589	1	2.12603	0
M	70	Yes	1.65	75.9	27.8788	Yes	44.775	Yes	40	Yes	No	No	No	Yes	Yes	Yes	No	No	No	No	No	No	6.11507	1	6.11507	1
M	42	No	1.74	56.8	18.7607	No	39.3381	Yes	20	Yes	No	No	No	No	Yes	Yes	No	Yes	No	No	No	No	6.53699	1	6.53699	1
F	65	Yes	1.6	56.1	21.9141	No	33.7109	Yes	20	Yes	Yes	Yes	No	Yes	Yes	No	Yes	No	No	No	No	No	6.32603	0	3.14795	0
M	46	No	1.85	64.1	18.729	No	34.916	Yes	30	Yes	No	No	No	Yes	Yes	No	No	No	No	No	Yes	Yes	5.11507	0	0.115068	0
M	64	Yes	1.67	57.3	20.5457	No	40.9122	Yes	70	No	No	No	No	Yes	Yes	No	No	No	No	No	No	No	4.45479	1	4.45479	1
F	77	Yes	1.6	50.5	19.7266	No	27.9687	Yes	30	Yes	Yes	No	Yes	Yes	Yes	No	No	No	No	No	Yes	No	2.1589	0	0.717808	0
M	65	Yes	1.65	57.5	21.1203	No	40.6979	Yes	60	No	No	No	No	Yes	Yes	No	No	No	No	No	Yes	Yes	5.69041	0	1.29863	0
M	69	Yes	1.64	52.5	19.5196	No	43.3894	Yes	80	No	No	No	No	Yes	Yes	No	No	No	No	No	No	No	5.6	1	5.6	1
M	66	Yes	1.75	67.8	22.1388	No	43.4939	Yes	50	No	No	Yes	No	Yes	Yes	No	No	No	No	No	Yes	Yes	5.31781	1	5.31781	1
M	66	Yes	1.62	58.3	22.2146	No	43.4766	Yes	30	Yes	Yes	No	No	No	Yes	No	Yes	No	No	Yes	No	No	5.95068	1	5.95068	1
F	55	No	1.63	43.8	16.4854	No	28.0402	Yes	20	Yes	No	No	No	No	Yes	No	No	No	No	Yes	No	No	5.15068	1	5.15068	1
M	54	No	1.81	78.6	23.9919	No	44.5347	Yes	20	Yes	Yes	No	No	Yes	Yes	No	No	Yes	No	No	No	Yes	5.13699	1	5.13699	1
M	77	Yes	1.57	54	21.9076	No	44.018	Yes	50	No	No	No	No	No	Yes	No	No	No	No	No	No	No	6.40274	1	0.591781	0
F	61	Yes	1.67	47.5	17.0318	No	32.9879	Yes	30	Yes	No	No	Yes	Yes	Yes	No	No	No	No	No	Yes	Yes	5.39452	1	2.53973	0
F	62	Yes	1.48	45.7	20.8638	No	32.1859	Yes	20	Yes	No	No	No	No	Yes	Yes	No	No	No	No	Yes	Yes	3.36438	0	1.03014	0
M	75	Yes	1.73	64.5	21.551	No	39.5937	Yes	10	Yes	Yes	No	No	Yes	Yes	Yes	Yes	No	No	No	Yes	Yes	3.16986	0	3.16986	1
M	59	No	1.8	62.7	19.3519	No	36.0185	Yes	20	Yes	Yes	No	No	No	Yes	No	Yes	No	No	Yes	No	No	5.12603	1	5.12603	1
F	70	Yes	1.54	50	21.0828	No	33.3952	Yes	20	Yes	No	Yes	Yes	No	Yes	No	No	No	No	Yes	Yes	No	1.37534	0	0.608219	0
F	76	Yes	1.58	47.4	18.9873	No	32.8874	Yes	20	Yes	No	No	No	No	Yes	No	No	No	No	No	No	No	1.73151	1	1.73151	1
M	63	Yes	1.74	71.3	23.55	No	43.3677	Yes	40	Yes	Yes	No	No	No	Yes	No	No	Yes	No	Yes	No	No	4.53973	1	4.53973	1
M	43	No	1.89	76	21.276	No	44.9875	Yes	30	Yes	No	No	No	Yes	Yes	Yes	Yes	No	No	No	Yes	Yes	4.39452	1	1.0274	0
F	68	Yes	1.47	43.5	20.1305	No	31.746	Yes	45	Yes	No	No	No	No	Yes	No	No	No	No	No	No	No	4.39178	1	4.39178	1
M	74	Yes	1.75	64.9	21.1918	No	40.1959	Yes	60	No	No	No	No	Yes	Yes	No	Yes	No	No	No	No	Yes	3.06027	1	3.06027	1
M	69	Yes	1.71	60	20.5191	No	37.55	Yes	30	Yes	No	No	No	Yes	Yes	No	Yes	No	No	Yes	No	No	3.99178	1	3.99178	1
F	57	No	1.66	53.9	19.5602	No	33.5317	Yes	45	Yes	No	No	No	Yes	Yes	Yes	Yes	No	No	No	Yes	Yes	4.00274	1	4.00274	1
M	46	No	1.69	50.4	17.6464	No	38.7591	Yes	70	No	No	No	No	Yes	Yes	Yes	Yes	Yes	Yes	No	No	No	4.99452	1	1.07945	0
